# Supplementary material for: Multiple temperatures and melting of a colloidal active crystal
Source: Nat Commun. 2024 Aug 3;15:6574. doi: 10.1038/s41467-024-50937-2 (PMC11297967; doi:10.1038/s41467-024-50937-2)
Supplement: Supplementary file 8 — Source Data [file 41467_2024_50937_MOESM8_ESM.zip]

Archive with 20 entries (20 files):
- Fig1.zip
- __MACOSX/._Fig1.zip
- Fig2.zip
- __MACOSX/._Fig2.zip
- Fig3.zip
- __MACOSX/._Fig3.zip
- Fig4.zip
- __MACOSX/._Fig4.zip
- FigS1.zip
- __MACOSX/._FigS1.zip
- FigS2.zip
- __MACOSX/._FigS2.zip
- FigS3.zip
- __MACOSX/._FigS3.zip
- FigS4.zip
- __MACOSX/._FigS4.zip
- FigS5.zip
- __MACOSX/._FigS5.zip
- FigS6.zip
- __MACOSX/._FigS6.zip
